# Supplementary material for: Robustness Evaluation of a Deep Learning Model on Sagittal and Axial Breast DCE-MRIs to Predict Pathological Complete Response to Neoadjuvant Chemotherapy
Source: J Pers Med. 2022 Jun 10;12(6):953. doi: 10.3390/jpm12060953 (PMC9225219; doi:10.3390/jpm12060953)
Supplement: Supplementary file 1 [file jpm-12-00953-s001.zip]

Archive with 1 entries (1 files):
- jpm-1674607-supplementary.pdf
